# Supplementary material for: Motivation for COVID-19 Vaccination in Priority Occupational Groups: A Cross-Sectional Survey
Source: Int J Environ Res Public Health. 2021 Nov 8;18(21):11726. doi: 10.3390/ijerph182111726 (PMC8583662; doi:10.3390/ijerph182111726)
Supplement: Supplementary file 1 [file ijerph-18-11726-s001.zip]

Archive with 1 entries (1 files):
- ijerph-1418677-supplementary.pdf
